# Supplementary material for: Prognostic Significance of Tumor–Stroma Ratio (TSR) in Head and Neck Squamous Cell Carcinoma: Systematic Review and Meta-Analysis
Source: Cells. 2024 Oct 26;13(21):1772. doi: 10.3390/cells13211772 (PMC11545263; doi:10.3390/cells13211772)
Supplement: Supplementary file 1 [file cells-13-01772-s001.zip]

Archive with 4 entries (4 files):
- PRISMA Checklist.pdf
- Table S1 - searches.pdf
- Table S2 - studies.pdf
- Table S3 - quality.pdf
